# Supplementary material for: PIM Kinases as Potential Biomarkers and Therapeutic Targets in Inflammatory Arthritides
Source: Int J Mol Sci. 2024 Mar 8;25(6):3123. doi: 10.3390/ijms25063123 (PMC10969826; doi:10.3390/ijms25063123)
Supplement: Supplementary file 1 [file ijms-25-03123-s001.zip]

Archive with 1 entries (1 files):
- ijms-2887268-supplementary.pdf
